# Supplementary material for: Physiological and structural traits contribute to thermotolerance in wild Australian cotton species
Source: Ann Bot. 2024 Jul 9;135(3):577–88. doi: 10.1093/aob/mcae098 (PMC11897598; doi:10.1093/aob/mcae098)
Supplement: mcae098_suppl_Supplementary_Figures [file mcae098_suppl_supplementary_figures.zip]

Archive with 8 entries (8 files):
- aob-24221-s02.jpg
- aob-24221-s03.jpg
- aob-24221-s04.jpg
- aob-24221-s05.jpg
- aob-24221-s06.jpg
- aob-24221-s07.jpg
- aob-24221-s08.jpg
- aob-24221-s09.jpg
